# Supplementary material for: A Qualitative Study on the Use of the Hospital Safety Index and the Formulation of Recommendations for Future Adaptations
Source: Int J Environ Res Public Health. 2023 Mar 12;20(6):4985. doi: 10.3390/ijerph20064985 (PMC10049632; doi:10.3390/ijerph20064985)
Supplement: Supplementary file 1 [file ijerph-20-04985-s001.zip]

Archive with 1 entries (1 files):
- ijerph-2272004-supplementary.pdf
